# Supplementary material for: Autistic Traits and Empathy in Children With Attention Deficit Hyperactivity Disorder, Autism Spectrum Disorder and Co-occurring Attention Deficit Hyperactivity Disorder/Autism Spectrum Disorder
Source: Front Neurosci. 2021 Nov 23;15:734177. doi: 10.3389/fnins.2021.734177 (PMC8649805; doi:10.3389/fnins.2021.734177)
Supplement: Supplementary file 1 [file Table_1.XLSX]

## Sheet: S1
Table S1. Cut-offs, Sensibility, Specificity and Accuracy for Autism and Empathy Quotients
	90% specific vs. ADHD			90% specific			Highest accuracy			90% sensible for ASD
Autism Quotient												Empathy Quotient
ASD vs. N-ASD				ASD vs. TD				ASD vs. ADHD				ASD vs. N-ASD				ASD vs. TD				ASD vs. ADHD
Sensitivity	Specificity	Accuracy	Cut-off	Sensitivity	Specificity	Accuracy	Cut-off	Sensitivity	Specificity	Accuracy	Cut-off	Sensitivity	Specificity	Accuracy	Cut-off	Sensitivity	Specificity	Accuracy	Cut-off	Sensitivity	Specificity	Accuracy	Cut-off
1	0	0.5	9	1	0	0.5	9	1	0	0.5	27	0	1	0.5	0	0	1	0.5	0	0	1	0.5	0
1	0.01	0.505	17.5	1	0.016	0.508	17.5	1	0.03	0.515	34.5	0.011	1	0.5055	2	0.011	1	0.5055	1.5	0.011	1	0.5055	1.5
1	0.021	0.5105	26	1	0.031	0.5155	26	0.99	0.03	0.51	47	0.021	1	0.5105	4.5	0.021	1	0.5105	4.5	0.021	1	0.5105	4.5
1	0.031	0.5155	27.5	1	0.047	0.5235	30	0.97	0.03	0.5	53.5	0.064	1	0.532	8	0.064	1	0.532	7.5	0.064	1	0.532	7.5
1	0.041	0.5205	30.5	1	0.078	0.539	34	0.96	0.091	0.5255	55.5	0.074	1	0.537	9.5	0.074	1	0.537	9.5	0.074	1	0.537	9.5
1	0.062	0.531	34	1	0.094	0.547	36	0.96	0.152	0.556	57.5	0.085	1	0.5425	11	0.085	1	0.5425	10.5	0.085	1	0.5425	10.5
1	0.072	0.536	36	1	0.109	0.5545	38	0.941	0.212	0.5765	58.5	0.096	1	0.548	11.5	0.096	1	0.548	11.5	0.096	1	0.548	11.5
1	0.082	0.541	38	1	0.125	0.5625	40	0.931	0.212	0.5715	59.5	0.149	1	0.5745	13	0.149	1	0.5745	12.5	0.149	1	0.5745	12.5
1	0.093	0.5465	40	0.99	0.125	0.5575	41.5	0.921	0.303	0.612	60.5	0.202	1	0.601	13.5	0.202	1	0.601	13.5	0.202	1	0.601	13.5
0.99	0.093	0.5415	41.5	0.99	0.172	0.581	42.5	0.911	0.333	0.622	61.5	0.266	0.984	0.625	14.5	0.266	1	0.633	14.5	0.266	0.969	0.6175	14.5
0.99	0.124	0.557	42.5	0.99	0.187	0.5885	43.5	0.891	0.364	0.6275	62.5	0.287	0.967	0.627	15.5	0.287	1	0.6435	15.5	0.287	0.937	0.612	15.5
0.99	0.134	0.562	43.5	0.99	0.219	0.6045	44.5	0.881	0.364	0.6225	64	0.351	0.967	0.659	16.5	0.351	1	0.6755	16.5	0.351	0.937	0.644	16.5
0.99	0.155	0.5725	44.5	0.99	0.266	0.628	45.5	0.881	0.394	0.6375	65.5	0.362	0.967	0.6645	17.5	0.362	1	0.681	17.5	0.362	0.937	0.6495	17.5
0.99	0.186	0.588	45.5	0.99	0.281	0.6355	46.5	0.881	0.424	0.6525	66.5	0.383	0.951	0.667	18.5	0.383	1	0.6915	18.5	0.383	0.906	0.6445	18.5
0.99	0.196	0.593	46.5	0.99	0.297	0.6435	47.5	0.851	0.455	0.653	67.5	0.404	0.902	0.653	19.5	0.404	1	0.702	19.5	0.404	0.812	0.608	19.5
0.99	0.206	0.598	47.5	0.99	0.375	0.6825	48.5	0.842	0.515	0.6785	68.5	0.468	0.902	0.685	20.5	0.468	1	0.734	20.5	0.468	0.812	0.64	20.5
0.99	0.258	0.624	48.5	0.99	0.406	0.698	49.5	0.832	0.515	0.6735	69.5	0.521	0.852	0.6865	21.5	0.521	1	0.7605	21.5	0.521	0.719	0.62	21.5
0.99	0.278	0.634	49.5	0.99	0.437	0.7135	50.5	0.822	0.545	0.6835	70.5	0.596	0.82	0.708	22.5	0.596	1	0.798	22.5	0.596	0.656	0.626	22.5
0.99	0.299	0.6445	50.5	0.99	0.469	0.7295	52	0.822	0.606	0.714	72	0.638	0.721	0.6795	23.5	0.638	1	0.819	23.5	0.638	0.469	0.5535	23.5
0.99	0.32	0.655	52	0.97	0.531	0.7505	53.5	0.792	0.606	0.699	73.5	0.702	0.721	0.7115	24.5	0.702	1	0.851	24.5	0.702	0.469	0.5855	24.5
0.97	0.361	0.6655	53.5	0.96	0.562	0.761	54.5	0.782	0.636	0.709	74.5	0.745	0.721	0.733	25.5	0.745	1	0.8725	25.5	0.745	0.469	0.607	25.5
0.96	0.402	0.681	54.5	0.96	0.578	0.769	56	0.762	0.667	0.7145	75.5	0.787	0.639	0.713	26.5	0.787	0.931	0.859	26.5	0.787	0.375	0.581	26.5
0.96	0.412	0.686	56	0.96	0.625	0.7925	57.5	0.723	0.727	0.725	76.5	0.819	0.574	0.6965	27.5	0.819	0.828	0.8235	27.5	0.819	0.344	0.5815	27.5
0.96	0.464	0.712	57.5	0.941	0.625	0.783	58.5	0.673	0.727	0.7	77.5	0.851	0.557	0.704	28.5	0.851	0.828	0.8395	28.5	0.851	0.312	0.5815	28.5
0.941	0.485	0.713	58.5	0.931	0.672	0.8015	59.5	0.663	0.758	0.7105	78.5	0.862	0.525	0.6935	29.5	0.862	0.759	0.8105	29.5	0.862	0.312	0.587	29.5
0.931	0.515	0.723	59.5	0.921	0.672	0.7965	60.5	0.624	0.818	0.721	79.5	0.894	0.475	0.6845	30.5	0.894	0.759	0.8265	30.5	0.894	0.219	0.5565	30.5
0.921	0.546	0.7335	60.5	0.911	0.687	0.799	61.5	0.614	0.818	0.716	80.5	0.904	0.475	0.6895	31.5	0.904	0.759	0.8315	31.5	0.904	0.219	0.5615	31.5
0.911	0.567	0.739	61.5	0.891	0.719	0.805	62.5	0.604	0.818	0.711	81.5	0.926	0.443	0.6845	32.5	0.926	0.724	0.825	32.5	0.926	0.187	0.5565	32.5
0.891	0.598	0.7445	62.5	0.881	0.734	0.8075	64	0.594	0.818	0.706	82.5	0.979	0.41	0.6945	33.5	0.979	0.69	0.8345	33.5	0.979	0.156	0.5675	33.5
0.881	0.608	0.7445	64	0.881	0.75	0.8155	65.5	0.574	0.879	0.7265	83.5	0.979	0.377	0.678	34.5	0.979	0.655	0.817	34.5	0.979	0.125	0.552	34.5
0.881	0.629	0.755	65.5	0.881	0.797	0.839	66.5	0.554	0.879	0.7165	84.5	0.979	0.344	0.6615	35.5	0.979	0.621	0.8	35.5	0.979	0.094	0.5365	35.5
0.881	0.67	0.7755	66.5	0.851	0.828	0.8395	67.5	0.505	0.909	0.707	85.5	0.989	0.295	0.642	36.5	0.989	0.517	0.753	36.5	0.989	0.094	0.5415	36.5
0.851	0.701	0.776	67.5	0.842	0.828	0.835	68.5	0.495	0.939	0.717	86.5	1	0.197	0.5985	37.5	1	0.31	0.655	37.5	1	0.094	0.547	37.5
0.842	0.722	0.782	68.5	0.832	0.844	0.838	69.5	0.475	0.939	0.707	87.5	1	0.164	0.582	38.5	1	0.276	0.638	39	1	0.062	0.531	38.5
0.832	0.732	0.782	69.5	0.822	0.859	0.8405	70.5	0.465	0.97	0.7175	88.5	1	0.131	0.5655	39.5	1	0.138	0.569	41	1	0	0.5	40
0.822	0.753	0.7875	70.5	0.822	0.875	0.8485	71.5	0.455	0.97	0.7125	89.5	1	0.066	0.533	41	1	0.069	0.5345	43
0.822	0.784	0.803	71.5	0.822	0.891	0.8565	72.5	0.446	0.97	0.708	90.5	1	0.033	0.5165	43	1	0.034	0.517	47
0.822	0.794	0.808	72.5	0.792	0.906	0.849	73.5	0.436	1	0.718	91.5	1	0.016	0.508	47	1	0	0.5	51
0.792	0.804	0.798	73.5	0.782	0.906	0.844	74.5	0.426	1	0.713	92.5	1	0	0.5	51
0.782	0.814	0.798	74.5	0.762	0.906	0.834	75.5	0.406	1	0.703	93.5
0.762	0.825	0.7935	75.5	0.723	0.906	0.8145	76.5	0.396	1	0.698	94.5
0.723	0.845	0.784	76.5	0.673	0.922	0.7975	77.5	0.386	1	0.693	95.5
0.673	0.856	0.7645	77.5	0.663	0.922	0.7925	78.5	0.376	1	0.688	97
0.663	0.866	0.7645	78.5	0.624	0.937	0.7805	79.5	0.356	1	0.678	98.5
0.624	0.897	0.7605	79.5	0.614	0.937	0.7755	80.5	0.347	1	0.6735	99.5
0.614	0.897	0.7555	80.5	0.604	0.969	0.7865	81.5	0.327	1	0.6635	102
0.604	0.918	0.761	81.5	0.594	0.969	0.7815	82.5	0.307	1	0.6535	104.5
0.594	0.918	0.756	82.5	0.574	0.969	0.7715	83.5	0.277	1	0.6385	105.5
0.574	0.938	0.756	83.5	0.554	0.969	0.7615	84.5	0.267	1	0.6335	106.5
0.554	0.938	0.746	84.5	0.505	0.969	0.737	85.5	0.238	1	0.619	108
0.505	0.948	0.7265	85.5	0.495	0.984	0.7395	86.5	0.218	1	0.609	109.5
0.495	0.969	0.732	86.5	0.475	0.984	0.7295	87.5	0.208	1	0.604	110.5
0.475	0.969	0.722	87.5	0.465	0.984	0.7245	88.5	0.178	1	0.589	112
0.465	0.979	0.722	88.5	0.455	1	0.7275	89.5	0.149	1	0.5745	113.5
0.455	0.99	0.7225	89.5	0.446	1	0.723	90.5	0.129	1	0.5645	115
0.446	0.99	0.718	90.5	0.436	1	0.718	91.5	0.119	1	0.5595	116.5
0.436	1	0.718	91.5	0.426	1	0.713	92.5	0.089	1	0.5445	117.5
0.426	1	0.713	92.5	0.406	1	0.703	93.5	0.079	1	0.5395	118.5
0.406	1	0.703	93.5	0.396	1	0.698	94.5	0.059	1	0.5295	121
0.396	1	0.698	94.5	0.386	1	0.693	95.5	0.05	1	0.525	123.5
0.386	1	0.693	95.5	0.376	1	0.688	97	0.03	1	0.515	124.5
0.376	1	0.688	97	0.356	1	0.678	98.5	0.02	1	0.51	126
0.356	1	0.678	98.5	0.347	1	0.6735	99.5	0.01	1	0.505	129
0.347	1	0.6735	99.5	0.327	1	0.6635	102	0	1	0.5	132
0.327	1	0.6635	102	0.307	1	0.6535	104.5
0.307	1	0.6535	104.5	0.277	1	0.6385	105.5
0.277	1	0.6385	105.5	0.267	1	0.6335	106.5
0.267	1	0.6335	106.5	0.238	1	0.619	108
0.238	1	0.619	108	0.218	1	0.609	109.5
0.218	1	0.609	109.5	0.208	1	0.604	110.5
0.208	1	0.604	110.5	0.178	1	0.589	112
0.178	1	0.589	112	0.149	1	0.5745	113.5
0.149	1	0.5745	113.5	0.129	1	0.5645	115
0.129	1	0.5645	115	0.119	1	0.5595	116.5
0.119	1	0.5595	116.5	0.089	1	0.5445	117.5
0.089	1	0.5445	117.5	0.079	1	0.5395	118.5
0.079	1	0.5395	118.5	0.059	1	0.5295	121
0.059	1	0.5295	121	0.05	1	0.525	123.5
0.05	1	0.525	123.5	0.03	1	0.515	124.5
0.03	1	0.515	124.5	0.02	1	0.51	126
0.02	1	0.51	126	0.01	1	0.505	129
0.01	1	0.505	129	0	1	0.5	132
0	1	0.5	132
